# Supplementary material for: Association between Multiple Trace Elements, Executive Function, and Cognitive Impairment with No Dementia in Older Adults
Source: Nutrients. 2024 Mar 29;16(7):1001. doi: 10.3390/nu16071001 (PMC11013674; doi:10.3390/nu16071001)
Supplement: Supplementary file 1 [file nutrients-16-01001-s001.zip]

Archive with 1 entries (1 files):
- nutrients-2904294-supplementary.docx
